# Supplementary material for: Colorectal Cancer Survival Prediction Using Deep Distribution Based Multiple-Instance Learning
Source: Entropy (Basel). 2022 Nov 15;24(11):1669. doi: 10.3390/e24111669 (PMC9689861; doi:10.3390/e24111669)
Supplement: Supplementary file 1 [file entropy-24-01669-s001.zip]

Archive with 1 entries (1 files):
- entropy-1985218-supplementary.pdf
